# Supplementary material for: Additive Benefits of Radium-223 Dichloride and Bortezomib Combination in a Systemic Multiple Myeloma Mouse Model
Source: Int J Mol Sci. 2021 May 25;22(11):5570. doi: 10.3390/ijms22115570 (PMC8197539; doi:10.3390/ijms22115570)
Supplement: Supplementary file 1 [file ijms-22-05570-s001.zip]

Archive with 1 entries (1 files):
- ijms-1185661-supplementary.pdf
